# Supplementary material for: Identification and Validation of Ferroptosis-Related DNA Methylation Signature for Predicting the Prognosis and Guiding the Treatment in Cutaneous Melanoma
Source: Int J Mol Sci. 2022 Dec 10;23(24):15677. doi: 10.3390/ijms232415677 (PMC9778758; doi:10.3390/ijms232415677)
Supplement: Supplementary file 1 [file ijms-23-15677-s001.zip]

Archive with 1 entries (1 files):
- ijms-2038767-supplementary.pdf
